# Supplementary material for: Alkylation of nucleobases by 2-chloro-N,N-diethylethanamine hydrochloride (CDEAH) sensitizes PARP1-deficient tumors
Source: NAR Cancer. 2023 Aug 7;5(3):zcad042. doi: 10.1093/narcan/zcad042 (PMC10405566; doi:10.1093/narcan/zcad042)
Supplement: zcad042_Supplemental_Files [file zcad042_supplemental_files.zip]

Archive with 2 entries (2 files):
- Wie et al supplement figures.pdf
- Wie et al supplementary text.docx
